# Supplementary material for: Ethnic and functional differentiation of copy number polymorphisms in Tunisian and HapMap population unveils insights on genome organizational plasticity
Source: Sci Rep. 2024 Feb 26;14:4654. doi: 10.1038/s41598-024-54749-8 (PMC10897484; doi:10.1038/s41598-024-54749-8)
Supplement: Supplementary file 2 — Supplementary Tables. [file 41598_2024_54749_MOESM2_ESM.xlsx]

## Sheet: Titles
File	Title
Supp-Table1	Supplementary Table 1: Allelic CNP distribution in the Tunisian and HapMap populations
Supp-Table2	Supplementary Table 2: Allelic CNP class distributions in the Tunisian and HapMap populations
Supp-Table3	Supplementary Table 3: Population frequencies of the genotyped CNPs in the studied populations
Supp-Table4	Supplementary Table 4: Population frequencies of the genotyped deletions in the studied populations
Supp-Table5	Supplementary Table 5: Population frequencies of the genotyped duplications in the studied populations
Supp-Table6	Supplementary Table 6: Population frequencies of the genotyped mixed in the studied populations
Supp-Table7	Supplementary Table 7: Highly differentiated and shared CNPs in the Tunisian and HapMap populations
Supp-Table8	Supplementary Table 8: Tunisian high-frequent CNPs affecting pharmacogenes
Supp-Table9	Supplementary Table 9: Individual ancestry proportions for K=3
Supp-Table10	Supplementary Table 10: Fst values of top 1% of candidate CNPs under selection, overlapping genes and SNP in high LD
Supp-Table11	Supplementary Table 11: Deletion size features of the Tunisian and the studied populations
Supp-Table12	Supplementary Table 12: Duplication size features of the Tunisian and the studied populations

## Sheet: Supp-Table1
Supplementary Table 1: Allelic CNP distribution in the Tunisian and HapMap populations
Continents	Populations	Non allelic CNPs (%)	Allelic CNPs (%)	Test Khi2 FDR
				(p-value < 0.05)
Africa	ASW	512 (40.03%)	767 (59.97%)	0.0001
	LWK	567 (44.33%)	712 (55.67%)	0.0802
	MKK	489 (38.23%)	790 (61.77%)	0.0000
	YRI	348 (27.21%)	931 (72.79%)	0.0000
	TUN	624 (48.01%)	665 (51.99%)	-
Europe	CEU	578 (45.19%)	701 (54.81%)	0.1882
	TSI	708 (55.36%)	571 (44.64%)	0.0004
America	MEX	759 (59.34%)	520 (40.66%)	0.0000
Asia	CHB	694 (54.26%)	585 (45.74%)	0.0027
	CHD	751 (58.72%)	528 (41.28%)	0.0000
	JPT	694 (54.26%)	585 (45.74%)	0.0027
	GIH	769 (60.13%)	510 (39.87%)	0.0000

## Sheet: Supp-Table2
Supplementary Table 2: Allelic CNP class distributions in the Tunisian and HapMap populations
Continent	Populations	Deletions (%)	Duplications (%)	Mixed (%)	Test Khi2 FDR
					(p-value < 0.05)
Africa	ASW	424 (33.15%)	191 (14.93%)	152 (11.88%)	0.0001
	LWK	479 (37.45%)	105 (8.21%)	128 (10.01%)	0.0802
	MKK	439 (34.32%)	125 (9.77%)	226 (17.67%)	0.0000
	YRI	577 (45.11%)	150 (11.73%)	204 (15.95%)	0.0000
	TUN	359 (28.07%)	106 (8.29%)	150 (11.73%)	-
Europe	CEU	402 (31.43%)	154 (12.04%)	145 (11.34%)	0.1882
	TSI	329 (25.72%)	118 (9.23%)	124 (9.70%)	0.0004
America	MEX	343 (26.82%)	92 (7.19%)	85 (6.65%)	0.0000
Asia	CHB	331 (25.88%)	136 (10.63%)	118 (9.23%)	0.0027
	CHD	303 (23.69%)	121 (9.46%)	104 (8.13%)	0.0000
	JPT	349 (27.29%)	134 (10.48%)	102 (7.97%)	0.0027
	GIH	317 (24.78%)	106 (8.29%)	87 (6.80%)	0.0000

## Sheet: Supp-Table3
Supplementary Table 3: Population frequencies of the genotyped CNPs in the studied populations
Continent	Population	Minimum	Maximum	Median	Wilcox test
					(p-value < 0.05)
Africa	ASW	0.02	1	0.06	0.0003486
	LWK	1.2 %	1	7.2 %	0.0005267
	MKK	0.7 %	1	4.84 %	0.4474
	YRI	0.8 %	1	5.83 %	0.8348
	TUN	0.98 %	1	4.25 %	-
Europe	CEU	0.86 %	0.99	5.21 %	0.1672
	TSI	1.2 %	1	6.49 %	0.0003542
America	MEX	1.79 %	1	7.14 %	6.018e-06
Asia	CHB	1.12 %	1	5.61 %	0.008369
	CHD	1.17 %	1	6.69 %	0.001088
	JPT	1.09 %	1	6.59 %	0.003428
	GIH	1.39 %	1	8.69 %	1.597e-06

## Sheet: Supp-Table4
Supplementary Table 4: Population frequencies of the genotyped deletions in the studied populations
Continent	Population	CNP frequency class				Khi2 test FDR
						(p-value < 0.05)
		[0%.10%]	]10%.50%]	]50%.100%[	1
Africa	ASW	239 (56.37%)	131 (30.90%)	54 (12.74%)	0 (0.00%)	0.0000
	LWK	286 (59.71%)	140 (29.23%)	49 (10.23%)	4 (0.84%)	0.0000
	MKK	290 (66.06%)	106 (24.15%)	40 (9.11%)	3 (0.68%)	0.0000
	YRI	385 (66.72%)	145 (25.13%)	44 (7.63%)	3 (0.52%)	0.0000
	TUN	272 (75.77%)	31 (8.64%)	55 (15.32%)	1 (0.28%)	-
Europe	CEU	231 (57.46%)	105 (26.12%)	66 (16.42%)	0 (0.00%)	0.0000
	TSI	175 (53.19%)	92 (27.96%)	61 (18.54%)	1 (0.30%)	0.0000
America	MEX	192 (55.98%)	90 (26.24%)	56 (16.33%)	5 (1.46%)	0.0000
Asia	CHB	182 (54.98%)	95 (28.70%)	52 (15.71%)	2 (0.60%)	0.0000
	CHD	154 (50.83%)	87 (28.71%)	56 (18.48%)	6 (1.99%)	0.0000
	JPT	190 (54.44%)	98 (28.08%)	59 (16.91%)	2 (0.57%)	0.0000
	GIH	143 (45.11%)	118 (37.22%)	53 (16.72%)	3 (0.95%)	0.0000

## Sheet: Supp-Table5
Supplementary Table 5: Population frequencies of the genotyped duplications in the studied populations
Continents	Populations	CNP frequency class				Test Khi2 FDR
						(p-value < 0.05)
		[0%,10%]	]10%,50%]	]50%,100%[	1
Africa	ASW	176 (92,15%)	12 (6,28%)	2 (1,05%)	1 (0,52%)	0.4745
	LWK	87 (82,86%)	8 (7,62%)	7 (6,67%)	3 (2,86%)	0.9677
	MKK	109 (87,2%)	8 (6,4%)	5 (4 %)	3 (2,4%)	0.9677
	YRI	126 (84%)	15 (10%)	6 (4%)	3 (2%)	0.9637
	TUN	89 (83,96%)	8 (7,55%)	5 (4,72%)	4 (3,78%)	-
Europe	CEU	135 (87,67%)	11 (7,14%)	8 (5,19%)	0 (0,00%)	0.9637
	TSI	101 (85,59%)	11 (9,32%)	3 (2,54%)	3 (2,54%)	0.9637
America	MEX	76 (82,61%)	10 (10,87%)	6 (6,52%)	0 (0,00%)	0.9637
Asia	CHB	121 (88,97%)	8 (5,88%)	6 (4,44%)	1 (0,74%)	0.9637
	CHD	107 (88,43%)	8 (6,61%)	5 (4,13%)	1 (0,83%)	0.9637
	JPT	115 (85,82%)	9 (6,72%)	9 (6,72%)	1 (0,75%)	0.9637
	GIH	91 (85,84%)	8 (5,98%)	6 (4,48%)	1 (0,75%)	0.9637

## Sheet: Supp-Table6
Supplementary Table 6: Population frequencies of the genotyped mixed loci in the studied populations
Continent	Population	CNP frequency class				Khi2 test FDR
						(p-value < 0.05)
		[0%,10%]	]10%,50%]	]50%,100%[	1
Africa	ASW	82 (53,95%)	50 (32,90%)	20 (13,16%)	0	0.0544
	LWK	48 (37,5%)	56 (43,75%)	24 (18,75%)	0	0.4252
	MKK	119 (52,65%)	75 (33,19%)	32 (14,16%)	0	0.0557
	YRI	107 (52,45%)	65 (31,86%)	32 (15,69%)	0	0.1008
	TUN	61 (40,67%)	52 (34,67%)	37 (24,67%)	0	-
Europe	CEU	81 (55,86%)	44 (30,34%)	20 (13,79%)	0	0.0518
	TSI	58 (46,77%)	40 (32,26%)	26 (20,97%)	0	0.7556
America	MEX	25 (29,41%)	34 (40%)	26 (30,59%)	0	0.412
Asia	CHB	43 (36,44%)	43 (36,44%)	32 (27,12%)	0	0.8909
	CHD	35 (33,65%)	40 (38,46%)	29 (27,88%)	0	0.7537
	JPT	33 (32,35%)	46 (45,10%)	23 (22,55%)	0	0.4248
	GIH	32 (36,78%)	34 (39,08%)	21 (24,14%)	0	0.8909

## Sheet: Supp-Table7
Supplementary Table 7: Highly differentiated and shared CNPs in the Tunisian and HapMap populations
Continent	Population	Shared common allelic CNP count	CNP count with significant frequency difference after Fisher test (FDR p-value <0.05)	CNP count with higher frequency in Tunisia (FDR p-value <0.05)
Africa	ASW	501	112	47
	LWK	480	231	97
	MKK	547	169	77
	YRI	550	291	105
Europe	CEU	487	81	41
	TSI	437	76	46
America	MEX	411	74	37
Asia	CHB	395	196	100
	CHD	372	186	100
	JPT	373	213	106
	GIH	400	80	45

## Sheet: Supp-Table8
Supplementary Table 8: Tunisian high-frequent CNPs affecting pharmacogenes
Gene Name	Gene ID	Associated Entity	Associated Entity Name	Associated Entity ID	Associated Entity Type	PubMed ID	CNP	CNP Type	TN Frequency	ASW Frequency	LWK Frequency	MKK Frequency	YRI Frequency	CEU Frequency	TSI Frequency	MEX Frequency	CHB Frequency	CHD Frequency	JPT Frequency	GIH Frequency
WWOX	PA37398	Diarrhea	Diarrhea	PA443899	Disease	35484400	CNP2203	DEL	0.59	0.71	0.425	0.28*	0.47	0.69	0.66	0.72	0.19*	0.26*	0.06*	0.5
WWOX	PA37398	sorafenib	sorafenib	PA7000	Chemical	35484400	CNP2203	DEL	0.59	0.71	0.425	0.28*	0.47	0.69	0.66	0.72	0.19*	0.26*	0.06*	0.5
EYA1	PA27931	Peptic Ulcer	Peptic Ulcer	PA447240	Disease	34864618	CNP1324	DEL	0.33	0.22	0.06*	0.14*	0.13*	0.44	0.38	0.27	0.31	0.46	0.31	0.17
EYA1	PA27931	aspirin	aspirin	PA448497	Chemical	34864618	CNP1324	DEL	0.33	0.22	0.06*	0.14*	0.13*	0.44	0.38	0.27	0.31	0.46	0.31	0.17
GSTM1	PA182	sulfamethoxazole / trimethoprim	sulfamethoxazole / trimethoprim	PA10715	Chemical	11191886	CNP88	DEL	0.92	0.72*	0.78	0.79	0.67*	0.92	0*	0.91	0.92	0*	0.91	0.78
GSTM1	PA182	Platinum compounds	Platinum compounds	PA164713176	Chemical	20530282;24842074;26571237;26803611;27636246;27995989	CNP88	DEL	0.92	0.72*	0.78	0.79	0.67*	0.92	0*	0.91	0.92	0*	0.91	0.78
GSTM1	PA182	Acquired Immunodeficiency Syndrome	Acquired Immunodeficiency Syndrome	PA443250	Disease	11191886	CNP88	DEL	0.92	0.72*	0.78	0.79	0.67*	0.92	0*	0.91	0.92	0*	0.91	0.78
GSTM1	PA182	Deafness	Deafness	PA443840	Disease	17228018;23274376	CNP88	DEL	0.92	0.72*	0.78	0.79	0.67*	0.92	0*	0.91	0.92	0*	0.91	0.78
GSTM1	PA182	Epidermal Necrolysis, Toxic	Epidermal Necrolysis, Toxic	PA444059	Disease	28689274	CNP88	DEL	0.92	0.72*	0.78	0.79	0.67*	0.92	0*	0.91	0.92	0*	0.91	0.78
GSTM1	PA182	Stevens-Johnson Syndrome	Stevens-Johnson Syndrome	PA445738	Disease	28689274	CNP88	DEL	0.92	0.72*	0.78	0.79	0.67*	0.92	0*	0.91	0.92	0*	0.91	0.78
GSTM1	PA182	Testicular Neoplasms	Testicular Neoplasms	PA445828	Disease	17228018;23274376	CNP88	DEL	0.92	0.72*	0.78	0.79	0.67*	0.92	0*	0.91	0.92	0*	0.91	0.78
GSTM1	PA182	bleomycin	bleomycin	PA448645	Chemical	23323945	CNP88	DEL	0.92	0.72*	0.78	0.79	0.67*	0.92	0*	0.91	0.92	0*	0.91	0.78
GSTM1	PA182	clozapine	clozapine	PA449061	Chemical	27168101	CNP88	DEL	0.92	0.72*	0.78	0.79	0.67*	0.92	0*	0.91	0.92	0*	0.91	0.78
GSTM1	PA182	dacarbazine	dacarbazine	PA449197	Chemical	23323945	CNP88	DEL	0.92	0.72*	0.78	0.79	0.67*	0.92	0*	0.91	0.92	0*	0.91	0.78
GSTM1	PA182	doxorubicin	doxorubicin	PA449412	Chemical	23323945	CNP88	DEL	0.92	0.72*	0.78	0.79	0.67*	0.92	0*	0.91	0.92	0*	0.91	0.78
GSTM1	PA182	vinblastine	vinblastine	PA451877	Chemical	23323945	CNP88	DEL	0.92	0.72*	0.78	0.79	0.67*	0.92	0*	0.91	0.92	0*	0.91	0.78
CYP2E1	PA129	gemtuzumab ozogamicin	gemtuzumab ozogamicin	PA164749431	Chemical	22584460	CNP1670	DUP	0.14	0.22	0.13	0.16	0.16	0.03	0.05	0.02	0.02*	0.03	0.03	0*
CYP2E1	PA129	Leukemia, Myeloid, Acute	Leukemia, Myeloid, Acute	PA444760	Disease	22584460	CNP1670	DUP	0.14	0.22	0.13	0.16	0.16	0.03	0.05	0.02	0.02*	0.03	0.03	0*
CYP2E1	PA129	Schizophrenia	Schizophrenia	PA447216	Disease	28696411	CNP1670	DUP	0.14	0.22	0.13	0.16	0.16	0.03	0.05	0.02	0.02*	0.03	0.03	0*
CYP2E1	PA129	cytarabine	cytarabine	PA449177	Chemical	22584460	CNP1670	DUP	0.14	0.22	0.13	0.16	0.16	0.03	0.05	0.02	0.02*	0.03	0.03	0*
CYP2E1	PA129	fludarabine	fludarabine	PA449655	Chemical	22584460	CNP1670	DUP	0.14	0.22	0.13	0.16	0.16	0.03	0.05	0.02	0.02*	0.03	0.03	0*
CYP2E1	PA129	idarubicin	idarubicin	PA449961	Chemical	22584460	CNP1670	DUP	0.14	0.22	0.13	0.16	0.16	0.03	0.05	0.02	0.02*	0.03	0.03	0*
CYP2E1	PA129	risperidone	risperidone	PA451257	Chemical	28696411	CNP1670	DUP	0.14	0.22	0.13	0.16	0.16	0.03	0.05	0.02	0.02*	0.03	0.03	0*
LRMDA	PA134899373	Breast Neoplasms	Breast Neoplasms	PA443560	Disease	22180457	CNP1627	DEL	0.97	0.69*	0.75*	0.72*	0.6*	0.97	0.94	0.91	0.67*	0.7*	0.75*	0.8*
LRMDA	PA134899373	tamoxifen	tamoxifen	PA451581	Chemical	22180457	CNP1627	DEL	0.97	0.69*	0.75*	0.72*	0.6*	0.97	0.94	0.91	0.67*	0.7*	0.75*	0.8*
CSMD1	PA26947	Breast Neoplasms	Breast Neoplasms	PA443560	Disease	32701512	CNP1222	DEL	0.18	0.13	0.13	0.05*	0.12	0.07	0.06	0.05	0.07	0.11	0.08	0.12
CSMD1	PA26947	Essential hypertension	Essential hypertension	PA447288	Disease	25695618	CNP1222	DEL	0.18	0.13	0.13	0.05*	0.12	0.07	0.06	0.05	0.07	0.11	0.08	0.12
CSMD1	PA26947	anastrozole	anastrozole	PA448432	Chemical	32701512	CNP1222	DEL	0.18	0.13	0.13	0.05*	0.12	0.07	0.06	0.05	0.07	0.11	0.08	0.12
CSMD1	PA26947	hydrochlorothiazide	hydrochlorothiazide	PA449899	Chemical	25695618	CNP1222	DEL	0.18	0.13	0.13	0.05*	0.12	0.07	0.06	0.05	0.07	0.11	0.08	0.12
FCGR3A	PA28065	tocilizumab	tocilizumab	PA165292659	Chemical	30457672	CNP118	DUP	1	1	1	1	1	0.99	1	0*	0.99	1	0*	0*
FCGR3A	PA28065	Breast Neoplasms	Breast Neoplasms	PA443560	Disease	18347005;21109570	CNP118	DUP	1	1	1	1	1	0.99	1	0*	0.99	1	0*	0*
FCGR3A	PA28065	Neoplasms	Neoplasms	PA445062	Disease	17704420;22117530;23296156;27897268;28719596;30318772	CNP118	DUP	1	1	1	1	1	0.99	1	0*	0.99	1	0*	0*
FCGR3A	PA28065	Neuromyelitis Optica	Neuromyelitis Optica	PA445109	Disease	23505228;26167726;30457672	CNP118	DUP	1	1	1	1	1	0.99	1	0*	0.99	1	0*	0*
FCGR3A	PA28065	rituximab	rituximab	PA451261	Chemical	12975461;16609067;19018870;21900198;23505228;26167726;30457672	CNP118	DUP	1	1	1	1	1	0.99	1	0*	0.99	1	0*	0*
FCGR3A	PA28065	trastuzumab	trastuzumab	PA451743	Chemical	18347005;21109570	CNP118	DUP	1	1	1	1	1	0.99	1	0*	0.99	1	0*	0*
ANKS1B	PA128394692	amisulpride	amisulpride	PA162565877	Chemical	28332719	CNP1879	DEL	0.33	0.32	0.37	0.27	0.35	0.22	0.28	0.17	0*	0.07*	0*	0.07*
ANKS1B	PA128394692	methamphetamine dependence	methamphetamine dependence	PA166119022	Disease	31462767	CNP1879	DEL	0.33	0.32	0.37	0.27	0.35	0.22	0.28	0.17	0*	0.07*	0*	0.07*
ANKS1B	PA128394692	Alcoholism	Alcoholism	PA443309	Disease	31462767	CNP1879	DEL	0.33	0.32	0.37	0.27	0.35	0.22	0.28	0.17	0*	0.07*	0*	0.07*
ANKS1B	PA128394692	Heroin Dependence	Heroin Dependence	PA444460	Disease	31462767	CNP1879	DEL	0.33	0.32	0.37	0.27	0.35	0.22	0.28	0.17	0*	0.07*	0*	0.07*
ANKS1B	PA128394692	Schizophrenia	Schizophrenia	PA447216	Disease	28332719	CNP1879	DEL	0.33	0.32	0.37	0.27	0.35	0.22	0.28	0.17	0*	0.07*	0*	0.07*
ANKS1B	PA128394692	ethanol	ethanol	PA448073	Chemical	31462767	CNP1879	DEL	0.33	0.32	0.37	0.27	0.35	0.22	0.28	0.17	0*	0.07*	0*	0.07*
ANKS1B	PA128394692	methamphetamine	methamphetamine	PA450403	Chemical	31462767	CNP1879	DEL	0.33	0.32	0.37	0.27	0.35	0.22	0.28	0.17	0*	0.07*	0*	0.07*
ANKS1B	PA128394692	heroin	heroin	PA452619	Chemical	31462767	CNP1879	DEL	0.33	0.32	0.37	0.27	0.35	0.22	0.28	0.17	0*	0.07*	0*	0.07*
HLA-A	PA35055	drug reaction with eosinophilia and systemic symptoms	drug reaction with eosinophilia and systemic symptoms	PA166120927	Disease	21149285;21428769;21917426;22211527;22348435;23132554;23588310;23830818;24268988;24322785;24336023;24897291;25495410;27888155;28340402;29288229;29610167;29610831;30776417;32055583;32439433;34350628	CNP928	MIX	0.95	0*	0.99	0.97	0.87	0.99	0.94	1	0.91	0.95	0.98	0.94
HLA-A	PA35055	adverse events	adverse events	PA166151827	Disease	30020991	CNP928	MIX	0.95	0*	0.99	0.97	0.87	0.99	0.94	1	0.91	0.95	0.98	0.94
HLA-A	PA35055	Drug Hypersensitivity	Drug Hypersensitivity	PA443936	Disease	15743917;17587850;21149285;21301380;21393610;21428769;21545408;21912425;21917426;22211527;22348435;23132554;23588310;23830818;24268988;24322785;24336023;24897291;25495410;26083016;27749688;27888155;28340402;29233746;29288229;29610831;32055583;34350628;35187976	CNP928	MIX	0.95	0*	0.99	0.97	0.87	0.99	0.94	1	0.91	0.95	0.98	0.94
HLA-A	PA35055	dapsone	dapsone	PA449211	Chemical	29233746	CNP928	MIX	0.95	0*	0.99	0.97	0.87	0.99	0.94	1	0.91	0.95	0.98	0.94
HLA-A	PA35055	levetiracetam	levetiracetam	PA450206	Chemical	30020991	CNP928	MIX	0.95	0*	0.99	0.97	0.87	0.99	0.94	1	0.91	0.95	0.98	0.94
HLA-A	PA35055	vancomycin	vancomycin	PA451850	Chemical	30776417;32439433	CNP928	MIX	0.95	0*	0.99	0.97	0.87	0.99	0.94	1	0.91	0.95	0.98	0.94
HLA-A	PA35055	zonisamide	zonisamide	PA451978	Chemical	24236482	CNP928	MIX	0.95	0*	0.99	0.97	0.87	0.99	0.94	1	0.91	0.95	0.98	0.94
WNK1	PA33782	Hypertension	Hypertension	PA444552	Disease	18591455	CNP1796	DEL	0.24	0.10	0.04*	0.04*	0.02*	0.21	0.26	0.09	0.11	0.09	0.05*	0.14
Legend= * Fisher test p-value FDR < 0.05

## Sheet: Supp-Table9
Supplementary Table 9: Individual ancestry proportions for K=3
		Inferred clusters
indIvidual	Population	Asia	Africa	Europ
MC0009	TN	0.0211	0.2966	0.6823
MC0002	TN	0.0197	0.1099	0.8704
MC0027	TN	0.0113	0.2809	0.7078
MC0026	TN	0.0193	0.3303	0.6504
MC0075	TN	0.0169	0.0154	0.9677
MC0037	TN	0.0177	0.3243	0.6579
MC0072	TN	0.0277	0.1921	0.7802
MC0079	TN	0.0574	0.2026	0.74
MC0104	TN	0.0421	0.15	0.8079
MC0068	TN	0.0116	0.1671	0.8213
MC0043	TN	0.0974	0.1844	0.7181
MC0024	TN	0.0953	0.2234	0.6812
MC0057	TN	0.0068	0.2533	0.7398
MC0053	TN	0.0655	0.1866	0.7479
MC0041	TN	0.0612	0.2979	0.6409
MC0099	TN	0.02	0.2701	0.7099
MC0093	TN	0.0206	0.2612	0.7182
MC0110	TN	0.0097	0.1688	0.8215
MC0033	TN	0.0608	0.2611	0.6781
MC0032	TN	0.0158	0.3118	0.6725
MC0015	TN	0.0156	0.2329	0.7515
MC0017	TN	0.0125	0.2213	0.7661
MC0005	TN	0.0145	0.1368	0.8487
MC0096	TN	0.0217	0.3065	0.6718
MC0030	TN	0.007	0.215	0.778
MC0106	TN	0.0074	0.0841	0.9085
MC0077	TN	0.0341	0.1663	0.7997
MC0047	TN	0.0184	0.1123	0.8694
MC0018	TN	0.0077	0.1768	0.8155
MC0045	TN	0.0237	0.3266	0.6497
MC0020	TN	0.029	0.232	0.739
MC0007	TN	0.0793	0.2013	0.7194
MC0022	TN	0.0314	0.1057	0.8629
MC0013	TN	0.0317	0.2916	0.6768
MC0103	TN	0.0184	0.11	0.8716
MC0019	TN	0.0664	0.3357	0.598
MC0003	TN	0.0223	0.2146	0.7631
MC0062	TN	0.015	0.2574	0.7276
MC0101	TN	0.0394	0.2077	0.7529
MC0064	TN	0.0212	0.1744	0.8043
MC0063	TN	0.018	0.2538	0.7282
MC0089	TN	0.006	0.1956	0.7984
MC0094	TN	0.0222	0.1977	0.7802
MC0107	TN	0.0095	0.1559	0.8345
MC0060	TN	0.0617	0.1267	0.8116
MC0069	TN	0.0085	0.138	0.8536
MC0080	TN	0.0069	0.1212	0.8719
MC0095	TN	0.0738	0.1085	0.8178
MC0070	TN	0.1689	0.1588	0.6723
MC0097	TN	0.0169	0.1675	0.8156
MC0025	TN	0.0068	0.1502	0.843
MC0088	TN	0.0419	0.1909	0.7671
MC0105	TN	0.0104	0.1795	0.8101
MC0028	TN	0.1121	0.1158	0.7721
MC0004	TN	0.0147	0.2155	0.7697
MC0016	TN	0.0207	0.123	0.8563
MC0098	TN	0.0094	0.1135	0.8771
TC0182	TN	0.0088	0.1208	0.8704
TC0201	TN	0.09	0.3218	0.5882
TC0148	TN	0.0385	0.204	0.7575
TC0045	TN	0.0441	0.1801	0.7758
TC0017	TN	0.0104	0.1879	0.8018
TC0180	TN	0.045	0.2165	0.7385
TC0154	TN	0.0057	0.1939	0.8005
TC0065	TN	0.0065	0.3439	0.6496
TC0139	TN	0.0302	0.2468	0.723
TC0111	TN	0.0076	0.2313	0.761
TC0095	TN	0.2135	0.2167	0.5698
TC0108	TN	0.043	0.1525	0.8046
TC0057	TN	0.0314	0.1208	0.8478
TC0183	TN	0.0737	0.2649	0.6614
TC0082	TN	0.0172	0.158	0.8248
TC0200	TN	0.0151	0.1343	0.8506
TC0214	TN	0.0093	0.1438	0.8469
TC0013	TN	0.0212	0.2912	0.6876
TC0074	TN	0.0105	0.1837	0.8057
TC0127	TN	0.0539	0.2684	0.6777
TC0050	TN	0.047	0.2195	0.7336
TC0089	TN	0.0583	0.2203	0.7214
TC0169	TN	0.0085	0.1815	0.81
TC0114	TN	0.0148	0.2731	0.712
TC0038	TN	0.0068	0.1991	0.7941
TC0151	TN	0.0243	0.2918	0.6838
TC0055	TN	0.0407	0.1383	0.8211
TC0116	TN	0.0066	0.139	0.8543
TC0203	TN	0.0489	0.1352	0.8159
TC0035	TN	0.0423	0.1733	0.7844
TC0105	TN	0.054	0.366	0.58
TC0059	TN	0.0093	0.0612	0.9295
TC0193	TN	0.0065	0.1151	0.8784
TC0078	TN	0.0658	0.1837	0.7505
TC0044	TN	0.1559	0.3396	0.5046
TC0211	TN	0.01	0.4994	0.4906
TC0197	TN	0.0348	0.137	0.8282
TC0181	TN	0.1239	0.2126	0.6635
TC0106	TN	0.0147	0.1502	0.8351
TC0033	TN	0.1147	0.208	0.6773
TC0028	TN	0.0129	0.1693	0.8178
TC0034	TN	0.0409	0.0566	0.9025
TC0206	TN	0.0365	0.206	0.7575
TC0043	TN	0.0116	0.155	0.8334
TC0118	TN	0.0779	0.2594	0.6627
NA19819	ASW	0.0056	0.7313	0.2631
NA20314	ASW	0.2518	0.0026	0.7455
NA19712	ASW	0.0266	0.885	0.0884
NA19713	ASW	0.0109	0.7856	0.2035
NA19716	ASW	0.2724	0.1141	0.6134
NA20291	ASW	0.0223	0.9677	0.01
NA19916	ASW	0.0315	0.8665	0.102
NA19917	ASW	0.0067	0.9824	0.0109
NA19914	ASW	0.0048	0.6068	0.3884
NA20296	ASW	0.0431	0.6976	0.2593
NA20299	ASW	0.142	0.3369	0.5211
NA20344	ASW	0.0134	0.8343	0.1523
NA19835	ASW	0.1066	0.7733	0.1201
NA19834	ASW	0.0041	0.6346	0.3613
NA20342	ASW	0.0057	0.6444	0.3498
NA19985	ASW	0.0064	0.823	0.1706
NA20341	ASW	0.0448	0.7508	0.2043
NA20340	ASW	0.0716	0.8661	0.0623
NA20127	ASW	0.0379	0.9378	0.0244
NA20126	ASW	0.0558	0.6413	0.3029
NA19711	ASW	0.0661	0.8088	0.1251
NA20349	ASW	0.0178	0.6454	0.3368
NA20348	ASW	0.0271	0.8447	0.1282
NA20363	ASW	0.0647	0.6842	0.2511
NA20346	ASW	0.0186	0.9641	0.0173
NA20317	ASW	0.0097	0.6335	0.3568
NA19703	ASW	0.0061	0.9845	0.0094
NA19701	ASW	0.0195	0.8627	0.1179
NA20322	ASW	0.0205	0.6116	0.3679
NA19707	ASW	0.0132	0.7279	0.2589
NA20301	ASW	0.1507	0.6464	0.2029
NA19704	ASW	0.0407	0.8811	0.0782
NA19904	ASW	0.0209	0.7849	0.1943
NA19901	ASW	0.0149	0.9755	0.0096
NA19900	ASW	0.0085	0.8487	0.1428
NA20289	ASW	0.013	0.8908	0.0962
NA20287	ASW	0.009	0.7884	0.2025
NA19909	ASW	0.0077	0.8634	0.1289
NA19908	ASW	0.0118	0.8398	0.1483
NA19921	ASW	0.0122	0.573	0.4147
NA19920	ASW	0.073	0.871	0.0561
NA20336	ASW	0.0934	0.5197	0.3869
NA20334	ASW	0.0128	0.4506	0.5366
NA20332	ASW	0.0075	0.7513	0.2411
NA20276	ASW	0.0109	0.8061	0.1831
NA20356	ASW	0.0134	0.6961	0.2905
NA20357	ASW	0.0084	0.9612	0.0304
NA20359	ASW	0.0216	0.8416	0.1368
NA20278	ASW	0.0273	0.4664	0.5063
NA20294	ASW	0.2156	0.7631	0.0213
NA07031	CEU	0.006	0.0032	0.9909
NA07037	CEU	0.0054	0.0043	0.9903
NA12829	CEU	0.0179	0.0127	0.9694
NA12828	CEU	0.0065	0.0031	0.9904
NA12827	CEU	0.0092	0.0105	0.9803
NA11894	CEU	0.049	0.0363	0.9146
NA11893	CEU	0.0049	0.0025	0.9925
NA11892	CEU	0.0063	0.0087	0.985
NA12347	CEU	0.0664	0.0059	0.9277
NA11920	CEU	0.0269	0.0022	0.9708
NA12489	CEU	0.0332	0.0077	0.9591
NA07051	CEU	0.0393	0.0085	0.9521
NA12340	CEU	0.0157	0.005	0.9793
NA12341	CEU	0.0062	0.0064	0.9875
NA12348	CEU	0.0067	0.0025	0.9908
NA12383	CEU	0.0961	0.0464	0.8575
NA12400	CEU	0.1599	0.0085	0.8316
NA12749	CEU	0.0056	0.0083	0.986
NA12283	CEU	0.009	0.0041	0.9869
NA12282	CEU	0.0047	0.0027	0.9926
NA12546	CEU	0.098	0.0129	0.8891
NA12287	CEU	0.0073	0.0067	0.9861
NA12286	CEU	0.0598	0.0061	0.9341
NA11930	CEU	0.0167	0.0059	0.9774
NA11918	CEU	0.0157	0.0038	0.9805
NA07435	CEU	0.0291	0.0148	0.9561
NA07346	CEU	0.0091	0.0033	0.9876
NA07347	CEU	0.0552	0.0076	0.9372
NA12830	CEU	0.0127	0.0092	0.978
NA11917	CEU	0.0556	0.0111	0.9333
NA06989	CEU	0.0757	0.0057	0.9186
NA07045	CEU	0.0039	0.0084	0.9877
NA12275	CEU	0.0394	0.0175	0.9431
NA12272	CEU	0.0183	0.0047	0.9769
NA12273	CEU	0.0039	0.0033	0.9928
NA11843	CEU	0.0116	0.0175	0.971
NA06984	CEU	0.0038	0.0052	0.9909
NA12890	CEU	0.0127	0.0062	0.9812
NA06986	CEU	0.1182	0.0034	0.8784
NA12413	CEU	0.0093	0.0133	0.9775
NA12414	CEU	0.0325	0.0178	0.9497
NA11919	CEU	0.0047	0.0068	0.9885
NA12399	CEU	0.0081	0.0054	0.9865
NA12274	CEU	0.03	0.016	0.954
NA12778	CEU	0.0822	0.0068	0.911
NA12718	CEU	0.0138	0.0072	0.979
NA12842	CEU	0.0938	0.0126	0.8936
NA12777	CEU	0.0616	0.004	0.9343
NA12776	CEU	0.0099	0.0074	0.9827
NA12843	CEU	0.0057	0.0029	0.9915
NA12343	CEU	0.0058	0.0038	0.9904
NA06994	CEU	0.013	0.0032	0.9838
NA06993	CEU	0.0096	0.0033	0.9872
NA07034	CEU	0.0284	0.0083	0.9633
NA07357	CEU	0.0183	0.0053	0.9764
NA11995	CEU	0.029	0.053	0.918
NA12146	CEU	0.0125	0.0034	0.9841
NA11831	CEU	0.0077	0.0026	0.9898
NA07055	CEU	0.0433	0.0044	0.9523
NA07056	CEU	0.0114	0.0174	0.9712
NA11832	CEU	0.0097	0.004	0.9863
NA12056	CEU	0.0149	0.0089	0.9763
NA12057	CEU	0.0098	0.005	0.9852
NA11839	CEU	0.0156	0.0039	0.9805
NA12872	CEU	0.0085	0.0054	0.986
NA12156	CEU	0.0039	0.0042	0.9918
NA12155	CEU	0.0252	0.0052	0.9697
NA12154	CEU	0.02	0.026	0.954
NA12249	CEU	0.0122	0.0047	0.9831
NA12248	CEU	0.008	0.0057	0.9863
NA12892	CEU	0.0955	0.0127	0.8919
NA12748	CEU	0.0199	0.1516	0.8285
NA12264	CEU	0.1323	0.0097	0.8581
NA12891	CEU	0.0096	0.03	0.9604
NA12044	CEU	0.0227	0.0175	0.9598
NA12815	CEU	0.0185	0.0082	0.9733
NA12812	CEU	0.2683	0.0071	0.7246
NA12813	CEU	0.0463	0.0108	0.9429
NA12760	CEU	0.0048	0.0062	0.989
NA12761	CEU	0.0063	0.0073	0.9864
NA12762	CEU	0.0558	0.0129	0.9312
NA12763	CEU	0.0593	0.0043	0.9364
NA12873	CEU	0.0092	0.1977	0.7932
NA12875	CEU	0.0243	0.018	0.9577
NA11931	CEU	0.0452	0.1605	0.7943
NA12874	CEU	0.0668	0.0036	0.9295
NA07022	CEU	0.0062	0.0036	0.9902
NA12043	CEU	0.0471	0.0045	0.9484
NA07345	CEU	0.0124	0.0096	0.978
NA12889	CEU	0.0463	0.037	0.9167
NA11881	CEU	0.005	0.003	0.992
NA11882	CEU	0.0696	0.0078	0.9226
NA11992	CEU	0.0885	0.0078	0.9037
NA11993	CEU	0.009	0.0441	0.9469
NA12239	CEU	0.008	0.0031	0.9888
NA11994	CEU	0.0069	0.0025	0.9906
NA11829	CEU	0.012	0.0079	0.9801
NA11840	CEU	0.0405	0.0282	0.9313
NA12751	CEU	0.0401	0.0064	0.9535
NA07000	CEU	0.0052	0.0047	0.9901
NA06985	CEU	0.0071	0.0092	0.9837
NA12234	CEU	0.0065	0.0036	0.9899
NA12750	CEU	0.0148	0.0029	0.9823
NA12144	CEU	0.0058	0.0045	0.9896
NA12145	CEU	0.0105	0.015	0.9746
NA12003	CEU	0.0247	0.008	0.9673
NA12005	CEU	0.0098	0.0057	0.9845
NA12004	CEU	0.0098	0.0083	0.9819
NA11830	CEU	0.0257	0.0036	0.9707
NA12006	CEU	0.01	0.0045	0.9855
NA12717	CEU	0.0065	0.0075	0.986
NA12716	CEU	0.0073	0.0021	0.9905
NA12342	CEU	0.0089	0.0325	0.9586
NA12814	CEU	0.0556	0.005	0.9394
NA12775	CEU	0.0166	0.1437	0.8397
NA18564	CHB	0.9905	0.0047	0.0048
NA18561	CHB	0.98	0.0056	0.0144
NA18548	CHB	0.9837	0.0036	0.0127
NA18576	CHB	0.9747	0.0053	0.02
NA18546	CHB	0.9029	0.0062	0.0908
NA18544	CHB	0.9149	0.0287	0.0564
NA18542	CHB	0.8254	0.1243	0.0503
NA18543	CHB	0.9614	0.0088	0.0298
NA18641	CHB	0.9589	0.0036	0.0375
NA18620	CHB	0.9792	0.0045	0.0163
NA18616	CHB	0.9832	0.0039	0.013
NA18617	CHB	0.8881	0.0068	0.1051
NA18614	CHB	0.8885	0.0672	0.0443
NA18615	CHB	0.9845	0.0038	0.0117
NA18599	CHB	0.9596	0.0131	0.0273
NA18571	CHB	0.9783	0.0048	0.0168
NA18610	CHB	0.9059	0.0836	0.0105
NA18595	CHB	0.9109	0.0202	0.0689
NA18594	CHB	0.9685	0.0046	0.0269
NA18597	CHB	0.9853	0.0049	0.0097
NA18596	CHB	0.9675	0.0086	0.0239
NA18618	CHB	0.9818	0.0054	0.0128
NA18619	CHB	0.9743	0.0058	0.0199
NA18638	CHB	0.9843	0.0046	0.0111
NA18639	CHB	0.9819	0.0045	0.0136
NA18645	CHB	0.9733	0.012	0.0148
NA18634	CHB	0.9618	0.0072	0.031
NA18637	CHB	0.9851	0.0066	0.0083
NA18630	CHB	0.874	0.0051	0.121
NA18631	CHB	0.9797	0.0052	0.0151
NA18633	CHB	0.98	0.012	0.008
NA18550	CHB	0.7941	0.0057	0.2002
NA18557	CHB	0.9597	0.0092	0.0311
NA18559	CHB	0.8584	0.0207	0.1209
NA18532	CHB	0.9908	0.003	0.0062
NA18530	CHB	0.9713	0.0125	0.0162
NA18536	CHB	0.9632	0.0153	0.0215
NA18534	CHB	0.9857	0.0038	0.0105
NA18757	CHB	0.9569	0.0283	0.0148
NA18745	CHB	0.9762	0.0155	0.0083
NA18613	CHB	0.9425	0.0067	0.0508
NA18747	CHB	0.9456	0.0434	0.011
NA18582	CHB	0.9733	0.0101	0.0166
NA18623	CHB	0.9728	0.0171	0.0102
NA18647	CHB	0.9876	0.0059	0.0065
NA18549	CHB	0.9875	0.0057	0.0068
NA18640	CHB	0.955	0.0045	0.0405
NA18643	CHB	0.976	0.0057	0.0183
NA18642	CHB	0.9584	0.0062	0.0354
NA18608	CHB	0.9617	0.0155	0.0228
NA18748	CHB	0.9682	0.0115	0.0203
NA18749	CHB	0.9782	0.0086	0.0132
NA18628	CHB	0.9703	0.0067	0.023
NA18627	CHB	0.979	0.0029	0.018
NA18626	CHB	0.9299	0.0037	0.0663
NA18625	CHB	0.6383	0.081	0.2807
NA18602	CHB	0.9572	0.0176	0.0252
NA18605	CHB	0.8552	0.0091	0.1357
NA18740	CHB	0.9593	0.0252	0.0155
NA18606	CHB	0.8745	0.0064	0.1191
NA18529	CHB	0.9881	0.0031	0.0088
NA18566	CHB	0.9929	0.0037	0.0034
NA18562	CHB	0.8249	0.0086	0.1664
NA18563	CHB	0.984	0.0054	0.0105
NA18545	CHB	0.9463	0.0343	0.0194
NA18524	CHB	0.8002	0.0033	0.1965
NA18526	CHB	0.9865	0.0022	0.0113
NA18573	CHB	0.9827	0.004	0.0133
NA18612	CHB	0.9214	0.0664	0.0122
NA18611	CHB	0.96	0.0288	0.0112
NA18593	CHB	0.9853	0.0034	0.0113
NA18592	CHB	0.9755	0.0162	0.0083
NA18547	CHB	0.9882	0.0089	0.0029
NA18635	CHB	0.9892	0.0038	0.007
NA18636	CHB	0.9907	0.0032	0.0062
NA18632	CHB	0.9823	0.0105	0.0072
NA18577	CHB	0.9328	0.0047	0.0624
NA18552	CHB	0.9776	0.004	0.0185
NA18555	CHB	0.968	0.0077	0.0243
NA18572	CHB	0.8915	0.0334	0.075
NA18570	CHB	0.9475	0.0114	0.0411
NA18558	CHB	0.9665	0.0141	0.0194
NA18537	CHB	0.9799	0.0048	0.0153
NA18579	CHB	0.9408	0.0033	0.056
NA18609	CHB	0.9901	0.0025	0.0073
NA18603	CHB	0.9912	0.0022	0.0065
NA18624	CHB	0.9636	0.026	0.0104
NA18622	CHB	0.9371	0.0193	0.0437
NA18621	CHB	0.9138	0.0042	0.0821
NA17983	CHD	0.981	0.0083	0.0107
NA17982	CHD	0.9711	0.0073	0.0216
NA17981	CHD	0.9865	0.0036	0.01
NA17980	CHD	0.9646	0.0093	0.0261
NA17987	CHD	0.9927	0.0033	0.0041
NA17986	CHD	0.9502	0.0045	0.0452
NA17989	CHD	0.9705	0.0091	0.0205
NA17988	CHD	0.9757	0.0093	0.015
NA18106	CHD	0.9766	0.0052	0.0182
NA18107	CHD	0.9833	0.0051	0.0116
NA18105	CHD	0.9905	0.0043	0.0052
NA18102	CHD	0.8196	0.118	0.0624
NA18103	CHD	0.9653	0.0188	0.0159
NA18101	CHD	0.9833	0.0064	0.0103
NA18108	CHD	0.9902	0.005	0.0048
NA18109	CHD	0.9728	0.0061	0.021
NA17990	CHD	0.9708	0.004	0.0252
NA17992	CHD	0.8331	0.0038	0.163
NA17993	CHD	0.9445	0.0266	0.0289
NA17995	CHD	0.9786	0.0033	0.0182
NA17996	CHD	0.9346	0.0051	0.0603
NA17997	CHD	0.9862	0.0048	0.009
NA17998	CHD	0.8989	0.073	0.0281
NA17999	CHD	0.9431	0.0037	0.0532
NA18161	CHD	0.9824	0.0038	0.0138
NA18162	CHD	0.9638	0.0245	0.0117
NA18163	CHD	0.8241	0.1125	0.0634
NA18166	CHD	0.9729	0.0035	0.0236
NA18670	CHD	0.9645	0.0047	0.0308
NA18674	CHD	0.9759	0.0037	0.0204
NA18702	CHD	0.928	0.0038	0.0682
NA18704	CHD	0.952	0.0082	0.0398
NA18159	CHD	0.9673	0.005	0.0276
NA18158	CHD	0.978	0.0033	0.0187
NA18155	CHD	0.8968	0.0168	0.0864
NA18154	CHD	0.8673	0.0048	0.1278
NA18157	CHD	0.9032	0.036	0.0608
NA18156	CHD	0.937	0.0076	0.0554
NA18151	CHD	0.9927	0.0025	0.0049
NA18150	CHD	0.9865	0.006	0.0075
NA18153	CHD	0.9709	0.0056	0.0235
NA18152	CHD	0.9715	0.0046	0.0239
NA18139	CHD	0.9836	0.0038	0.0126
NA18138	CHD	0.9058	0.0242	0.07
NA18136	CHD	0.9778	0.007	0.0152
NA18135	CHD	0.9718	0.0061	0.0221
NA18134	CHD	0.8811	0.0325	0.0864
NA18133	CHD	0.9242	0.0592	0.0166
NA18132	CHD	0.99	0.0038	0.0062
NA18131	CHD	0.8673	0.1083	0.0244
NA18148	CHD	0.9664	0.0044	0.0292
NA18149	CHD	0.9805	0.0047	0.0148
NA18143	CHD	0.9426	0.0351	0.0223
NA18141	CHD	0.9685	0.0055	0.026
NA18146	CHD	0.988	0.0054	0.0066
NA18147	CHD	0.8683	0.006	0.1257
NA18144	CHD	0.9875	0.0058	0.0067
NA18112	CHD	0.9677	0.0164	0.016
NA18128	CHD	0.9763	0.0037	0.0199
NA18129	CHD	0.9535	0.039	0.0074
NA17967	CHD	0.8716	0.0983	0.0301
NA17966	CHD	0.8971	0.0672	0.0357
NA18696	CHD	0.9603	0.0097	0.03
NA17968	CHD	0.8463	0.0055	0.1482
NA18694	CHD	0.9437	0.012	0.0443
NA18127	CHD	0.9882	0.0063	0.0055
NA18120	CHD	0.9395	0.0458	0.0146
NA18122	CHD	0.8086	0.0042	0.1872
NA18114	CHD	0.9045	0.0027	0.0928
NA18117	CHD	0.9895	0.0037	0.0068
NA18118	CHD	0.9511	0.0283	0.0206
NA17979	CHD	0.9791	0.0092	0.0117
NA17976	CHD	0.8685	0.0376	0.0939
NA17977	CHD	0.9754	0.0063	0.0182
NA17974	CHD	0.8993	0.0359	0.0648
NA17975	CHD	0.987	0.006	0.007
NA17972	CHD	0.8123	0.058	0.1297
NA17973	CHD	0.9118	0.0202	0.0681
NA17970	CHD	0.8932	0.0059	0.101
NA17971	CHD	0.9404	0.035	0.0246
NA17962	CHD	0.926	0.0119	0.0622
NA17965	CHD	0.9901	0.0033	0.0066
NA17969	CHD	0.9898	0.0026	0.0076
NA18124	CHD	0.9832	0.0114	0.0054
NA18125	CHD	0.93	0.0031	0.0669
NA21119	GIH	0.2519	0.0055	0.7426
NA20869	GIH	0.3065	0.0282	0.6653
NA20847	GIH	0.0526	0.0128	0.9346
NA20862	GIH	0.0649	0.0053	0.9298
NA20849	GIH	0.2989	0.0033	0.6978
NA20866	GIH	0.2399	0.0037	0.7564
NA21121	GIH	0.2235	0.005	0.7716
NA21123	GIH	0.1326	0.0708	0.7966
NA21125	GIH	0.4416	0.0082	0.5501
NA20904	GIH	0.0279	0.014	0.9581
NA20907	GIH	0.2717	0.0053	0.723
NA20906	GIH	0.2743	0.0046	0.7211
NA20901	GIH	0.2189	0.0092	0.7719
NA20900	GIH	0.0406	0.0076	0.9518
NA20903	GIH	0.2796	0.0038	0.7166
NA20902	GIH	0.1086	0.0092	0.8822
NA20909	GIH	0.5118	0.0032	0.485
NA20908	GIH	0.2214	0.0352	0.7434
NA21089	GIH	0.1171	0.0693	0.8136
NA21088	GIH	0.2903	0.0056	0.704
NA20886	GIH	0.058	0.0338	0.9082
NA20887	GIH	0.2853	0.0037	0.7109
NA20882	GIH	0.0538	0.0046	0.9415
NA20883	GIH	0.2364	0.0058	0.7578
NA21086	GIH	0.2874	0.1939	0.5187
NA20888	GIH	0.3908	0.0081	0.6011
NA20889	GIH	0.2463	0.005	0.7488
NA21118	GIH	0.0958	0.0094	0.8948
NA21105	GIH	0.099	0.006	0.895
NA20853	GIH	0.4335	0.0315	0.5351
NA20852	GIH	0.2619	0.006	0.7321
NA20851	GIH	0.1254	0.0066	0.868
NA20850	GIH	0.0774	0.0327	0.8899
NA20856	GIH	0.4135	0.0052	0.5813
NA20854	GIH	0.161	0.0968	0.7422
NA21137	GIH	0.4336	0.0045	0.5619
NA20874	GIH	0.2684	0.0093	0.7223
NA21113	GIH	0.2557	0.0137	0.7306
NA20858	GIH	0.3029	0.0083	0.6888
NA20871	GIH	0.3974	0.0065	0.596
NA20870	GIH	0.2739	0.0122	0.7138
NA20872	GIH	0.2557	0.0052	0.7392
NA21094	GIH	0.2026	0.0046	0.7927
NA20910	GIH	0.2638	0.0047	0.7315
NA20911	GIH	0.2925	0.0097	0.6978
NA21090	GIH	0.0593	0.016	0.9246
NA21092	GIH	0.2405	0.0044	0.7551
NA21116	GIH	0.2804	0.03	0.6896
NA21098	GIH	0.178	0.0053	0.8168
NA21099	GIH	0.2889	0.0066	0.7045
NA21112	GIH	0.2422	0.0855	0.6723
NA20897	GIH	0.5243	0.0047	0.471
NA20896	GIH	0.0193	0.0104	0.9703
NA20895	GIH	0.078	0.0082	0.9138
NA20894	GIH	0.2758	0.0243	0.6999
NA20892	GIH	0.3837	0.0093	0.607
NA20891	GIH	0.1897	0.0032	0.8071
NA20890	GIH	0.119	0.0153	0.8657
NA20898	GIH	0.215	0.0048	0.7801
NA21106	GIH	0.2137	0.0053	0.781
NA21107	GIH	0.292	0.0042	0.7038
NA21104	GIH	0.2937	0.007	0.6993
NA21097	GIH	0.1153	0.0046	0.8801
NA21102	GIH	0.1903	0.1002	0.7096
NA21100	GIH	0.3523	0.0037	0.6439
NA21101	GIH	0.2758	0.0566	0.6676
NA21142	GIH	0.3348	0.0076	0.6576
NA21143	GIH	0.3292	0.0086	0.6622
NA21141	GIH	0.1288	0.0105	0.8607
NA21115	GIH	0.267	0.048	0.6849
NA21144	GIH	0.1719	0.0095	0.8186
NA21109	GIH	0.4069	0.0061	0.5871
NA18987	JPT	0.979	0.0098	0.0112
NA19012	JPT	0.9734	0.0158	0.0108
NA18980	JPT	0.9825	0.0115	0.006
NA18943	JPT	0.9053	0.042	0.0527
NA18947	JPT	0.9915	0.0027	0.0058
NA18944	JPT	0.9873	0.0041	0.0085
NA18948	JPT	0.9576	0.0348	0.0076
NA18968	JPT	0.9882	0.0078	0.004
NA18969	JPT	0.9662	0.0111	0.0227
NA18960	JPT	0.9868	0.0028	0.0104
NA18995	JPT	0.9864	0.0052	0.0084
NA18965	JPT	0.9257	0.0032	0.0712
NA18966	JPT	0.9222	0.0032	0.0747
NA19005	JPT	0.8969	0.0817	0.0214
NA19007	JPT	0.9414	0.051	0.0076
NA19003	JPT	0.9887	0.0042	0.0071
NA18999	JPT	0.798	0.1676	0.0343
NA18956	JPT	0.9906	0.0037	0.0057
NA18951	JPT	0.9882	0.0041	0.0077
NA18952	JPT	0.9853	0.0032	0.0115
NA18991	JPT	0.9927	0.0029	0.0044
NA18990	JPT	0.9795	0.0161	0.0044
NA18992	JPT	0.9739	0.0195	0.0066
NA18959	JPT	0.9896	0.0041	0.0063
NA18997	JPT	0.9854	0.0048	0.0098
NA18978	JPT	0.9856	0.0067	0.0077
NA18973	JPT	0.9717	0.0219	0.0064
NA18970	JPT	0.9842	0.0036	0.0122
NA18975	JPT	0.9841	0.0055	0.0104
NA18974	JPT	0.9489	0.0245	0.0266
NA19059	JPT	0.9085	0.0287	0.0628
NA19058	JPT	0.9838	0.0049	0.0113
NA18981	JPT	0.9792	0.014	0.0068
NA19086	JPT	0.9867	0.0052	0.0081
NA19057	JPT	0.9876	0.0065	0.006
NA19056	JPT	0.9792	0.0056	0.0153
NA19055	JPT	0.9805	0.0037	0.0158
NA19054	JPT	0.9627	0.005	0.0323
NA18942	JPT	0.984	0.0043	0.0117
NA18940	JPT	0.9693	0.0046	0.0261
NA18941	JPT	0.9894	0.0042	0.0064
NA18946	JPT	0.979	0.0054	0.0156
NA18945	JPT	0.9868	0.0045	0.0087
NA18949	JPT	0.9038	0.0676	0.0286
NA18961	JPT	0.9657	0.0038	0.0305
NA18962	JPT	0.9715	0.0093	0.0192
NA18963	JPT	0.9858	0.0085	0.0057
NA18964	JPT	0.9706	0.0046	0.0248
NA18967	JPT	0.9755	0.003	0.0215
NA19062	JPT	0.9819	0.0081	0.01
NA19063	JPT	0.9615	0.0335	0.005
NA19060	JPT	0.9098	0.009	0.0812
NA19066	JPT	0.9408	0.0052	0.054
NA19067	JPT	0.9778	0.0119	0.0103
NA19064	JPT	0.9819	0.0044	0.0137
NA19065	JPT	0.9304	0.0099	0.0597
NA19084	JPT	0.9846	0.0028	0.0126
NA19085	JPT	0.8861	0.0036	0.1103
NA19068	JPT	0.9924	0.0026	0.005
NA19087	JPT	0.9868	0.003	0.0102
NA19080	JPT	0.9859	0.0035	0.0107
NA19081	JPT	0.9573	0.0324	0.0103
NA19082	JPT	0.9773	0.0105	0.0122
NA19083	JPT	0.8894	0.0155	0.0952
NA19000	JPT	0.9868	0.005	0.0081
NA19001	JPT	0.8838	0.0346	0.0816
NA19002	JPT	0.984	0.0037	0.0123
NA19010	JPT	0.9805	0.0085	0.011
NA19009	JPT	0.9603	0.0094	0.0302
NA18955	JPT	0.9099	0.006	0.0841
NA18954	JPT	0.8982	0.0282	0.0736
NA18957	JPT	0.9777	0.0067	0.0156
NA18953	JPT	0.9884	0.0054	0.0062
NA19088	JPT	0.981	0.0066	0.0124
NA18993	JPT	0.963	0.0037	0.0333
NA18994	JPT	0.9455	0.0134	0.0411
NA18979	JPT	0.9434	0.0089	0.0476
NA18998	JPT	0.9553	0.006	0.0387
NA18972	JPT	0.9761	0.0029	0.021
NA18971	JPT	0.9829	0.0045	0.0126
NA18977	JPT	0.9868	0.0033	0.0098
NA18976	JPT	0.9758	0.0107	0.0135
NA18939	JPT	0.9476	0.0248	0.0276
NA19075	JPT	0.8945	0.0069	0.0986
NA19074	JPT	0.9655	0.0054	0.029
NA19077	JPT	0.973	0.0092	0.0178
NA19076	JPT	0.9913	0.0037	0.0049
NA19070	JPT	0.901	0.0077	0.0913
NA19072	JPT	0.9827	0.0051	0.0122
NA19079	JPT	0.9578	0.0054	0.0368
NA19078	JPT	0.8662	0.0234	0.1104
NA19031	LWK	0.0187	0.9505	0.0308
NA19328	LWK	0.015	0.9147	0.0703
NA19035	LWK	0.0786	0.902	0.0193
NA19309	LWK	0.0142	0.938	0.0478
NA19036	LWK	0.0052	0.9895	0.0053
NA19307	LWK	0.0053	0.9861	0.0086
NA19393	LWK	0.0401	0.9353	0.0245
NA19324	LWK	0.022	0.9638	0.0142
NA19327	LWK	0.0206	0.917	0.0624
NA19473	LWK	0.0091	0.9201	0.0707
NA19385	LWK	0.0058	0.9787	0.0155
NA19384	LWK	0.0089	0.9798	0.0113
NA19383	LWK	0.0084	0.982	0.0096
NA19382	LWK	0.0082	0.98	0.0118
NA19381	LWK	0.0078	0.9677	0.0245
NA19380	LWK	0.045	0.9419	0.0131
NA19445	LWK	0.0082	0.9497	0.0421
NA19469	LWK	0.0046	0.9886	0.0068
NA19429	LWK	0.0274	0.9577	0.0149
NA19440	LWK	0.0056	0.9861	0.0083
NA19466	LWK	0.0186	0.9331	0.0483
NA19467	LWK	0.0278	0.9635	0.0087
NA19428	LWK	0.0083	0.9619	0.0298
NA19403	LWK	0.0191	0.9364	0.0445
NA19404	LWK	0.0156	0.9742	0.0102
NA19463	LWK	0.0216	0.9486	0.0297
NA19308	LWK	0.038	0.9472	0.0148
NA19352	LWK	0.0141	0.9425	0.0434
NA19468	LWK	0.0683	0.846	0.0857
NA19448	LWK	0.0748	0.8961	0.0291
NA19350	LWK	0.0723	0.9174	0.0103
NA19321	LWK	0.0184	0.9105	0.0711
NA19334	LWK	0.0105	0.9757	0.0138
NA19379	LWK	0.0067	0.9713	0.022
NA19332	LWK	0.0263	0.9401	0.0336
NA19449	LWK	0.0052	0.9636	0.0313
NA19315	LWK	0.0058	0.9857	0.0085
NA19444	LWK	0.0058	0.9848	0.0093
NA19359	LWK	0.0157	0.97	0.0143
NA19446	LWK	0.0081	0.9855	0.0064
NA19371	LWK	0.0792	0.8599	0.061
NA19376	LWK	0.0256	0.9475	0.0268
NA19377	LWK	0.0046	0.9889	0.0065
NA19374	LWK	0.0143	0.9373	0.0485
NA19375	LWK	0.014	0.9751	0.0109
NA19318	LWK	0.0283	0.9605	0.0112
NA19319	LWK	0.0163	0.96	0.0237
NA19028	LWK	0.0051	0.9846	0.0103
NA19314	LWK	0.014	0.9535	0.0325
NA19041	LWK	0.0066	0.9719	0.0215
NA19316	LWK	0.0048	0.9905	0.0047
NA19317	LWK	0.0247	0.9192	0.0561
NA19038	LWK	0.0112	0.9822	0.0065
NA19311	LWK	0.0328	0.9516	0.0156
NA19046	LWK	0.0549	0.9377	0.0075
NA19313	LWK	0.0134	0.978	0.0085
NA19396	LWK	0.0099	0.9132	0.0769
NA19397	LWK	0.0129	0.9746	0.0125
NA19390	LWK	0.005	0.9872	0.0078
NA19391	LWK	0.0104	0.9795	0.0101
NA19373	LWK	0.011	0.9234	0.0656
NA19462	LWK	0.0166	0.9643	0.0191
NA19398	LWK	0.0187	0.9524	0.0289
NA19399	LWK	0.0075	0.9732	0.0193
NA19027	LWK	0.0342	0.8962	0.0696
NA19472	LWK	0.009	0.8938	0.0972
NA19439	LWK	0.0081	0.9864	0.0055
NA19438	LWK	0.0078	0.9808	0.0114
NA19435	LWK	0.0056	0.9881	0.0063
NA19434	LWK	0.0186	0.9673	0.0142
NA19437	LWK	0.0612	0.9266	0.0121
NA19436	LWK	0.0292	0.9564	0.0144
NA19431	LWK	0.0068	0.9534	0.0398
NA19430	LWK	0.0072	0.9857	0.0071
NA19474	LWK	0.0063	0.8959	0.0978
NA19470	LWK	0.0056	0.9888	0.0056
NA19347	LWK	0.0071	0.9768	0.0161
NA19346	LWK	0.0087	0.9284	0.0629
NA19471	LWK	0.0662	0.9202	0.0136
NA19456	LWK	0.017	0.9546	0.0284
NA19455	LWK	0.0308	0.9506	0.0185
NA19443	LWK	0.0169	0.9636	0.0195
NA19452	LWK	0.0066	0.9821	0.0113
NA19651	MEX	0.0385	0.1329	0.8286
NA19676	MEX	0.159	0.0362	0.8048
NA19675	MEX	0.2324	0.0197	0.7479
NA19652	MEX	0.0891	0.1003	0.8106
NA19750	MEX	0.2324	0.0988	0.6688
NA19654	MEX	0.1562	0.0525	0.7913
NA19657	MEX	0.0867	0.1135	0.7998
NA19670	MEX	0.2019	0.0437	0.7544
NA19776	MEX	0.2234	0.0422	0.7344
NA19774	MEX	0.2464	0.0652	0.6884
NA19758	MEX	0.4001	0.0347	0.5652
NA19756	MEX	0.2282	0.1309	0.6408
NA19679	MEX	0.2335	0.0782	0.6883
NA19678	MEX	0.0795	0.0274	0.8931
NA19773	MEX	0.0597	0.0311	0.9092
NA19777	MEX	0.0922	0.035	0.8728
NA19818	MEX	0.0305	0.6754	0.2941
NA19755	MEX	0.4544	0.0066	0.539
NA19783	MEX	0.239	0.0398	0.7212
NA19681	MEX	0.2322	0.0578	0.7101
NA19780	MEX	0.3343	0.0035	0.6622
NA19682	MEX	0.1718	0.0069	0.8213
NA19789	MEX	0.2278	0.0811	0.6911
NA19663	MEX	0.3495	0.0742	0.5764
NA19684	MEX	0.0973	0.0055	0.8972
NA19685	MEX	0.2283	0.0749	0.6968
NA19725	MEX	0.0585	0.0059	0.9356
NA19722	MEX	0.3218	0.0069	0.6713
NA19726	MEX	0.3608	0.0039	0.6353
NA19720	MEX	0.2175	0.0322	0.7504
NA19723	MEX	0.1745	0.0384	0.7871
NA19658	MEX	0.208	0.028	0.764
NA19729	MEX	0.4479	0.0049	0.5472
NA19728	MEX	0.5277	0.0042	0.4681
NA19664	MEX	0.2964	0.098	0.6056
NA19746	MEX	0.2147	0.1043	0.681
NA19762	MEX	0.115	0.0662	0.8188
NA19660	MEX	0.3268	0.12	0.5532
NA19661	MEX	0.3402	0.0298	0.6301
NA19649	MEX	0.0201	0.0797	0.9002
NA19719	MEX	0.0526	0.1041	0.8433
NA19700	MEX	0.0125	0.6608	0.3267
NA19669	MEX	0.198	0.0031	0.7989
NA19749	MEX	0.1324	0.0343	0.8333
NA19759	MEX	0.4069	0.049	0.5441
NA19747	MEX	0.2516	0.0479	0.7005
NA19770	MEX	0.2098	0.0386	0.7516
NA19782	MEX	0.2619	0.0039	0.7342
NA19779	MEX	0.0132	0.1138	0.873
NA19771	MEX	0.237	0.0569	0.7061
NA19794	MEX	0.0165	0.0097	0.9738
NA19795	MEX	0.1546	0.0222	0.8232
NA19788	MEX	0.0766	0.0945	0.8289
NA19732	MEX	0.5191	0.0118	0.4691
NA19731	MEX	0.3204	0.007	0.6725
NA19761	MEX	0.2834	0.0336	0.6829
NA21418	MKK	0.0356	0.7093	0.2551
NA21576	MKK	0.0668	0.6648	0.2684
NA21575	MKK	0.0897	0.8036	0.1067
NA21574	MKK	0.0189	0.9429	0.0382
NA21573	MKK	0.0613	0.8588	0.0799
NA21451	MKK	0.042	0.7403	0.2177
NA21336	MKK	0.0253	0.7416	0.2331
NA21339	MKK	0.0312	0.7008	0.268
NA21693	MKK	0.0466	0.8694	0.084
NA21357	MKK	0.0719	0.7333	0.1948
NA21356	MKK	0.0446	0.8956	0.0598
NA21355	MKK	0.0236	0.663	0.3133
NA21417	MKK	0.0769	0.5849	0.3382
NA21682	MKK	0.0325	0.6954	0.2721
NA21685	MKK	0.0091	0.8625	0.1285
NA21743	MKK	0.0075	0.6647	0.3278
NA21473	MKK	0.0154	0.7799	0.2047
NA21649	MKK	0.0477	0.6554	0.297
NA21582	MKK	0.0204	0.604	0.3756
NA21723	MKK	0.1096	0.6997	0.1906
NA21683	MKK	0.011	0.5906	0.3984
NA21587	MKK	0.2173	0.7094	0.0732
NA21768	MKK	0.0702	0.8404	0.0894
NA21353	MKK	0.0096	0.729	0.2614
NA21826	MKK	0.0061	0.7404	0.2536
NA21421	MKK	0.0376	0.727	0.2354
NA21367	MKK	0.1141	0.698	0.1879
NA21364	MKK	0.0207	0.7137	0.2656
NA21352	MKK	0.0226	0.9504	0.027
NA21744	MKK	0.0114	0.6281	0.3605
NA21784	MKK	0.0128	0.7247	0.2624
NA21368	MKK	0.0634	0.8865	0.0501
NA21509	MKK	0.0131	0.6145	0.3724
NA21740	MKK	0.0341	0.8223	0.1436
NA21741	MKK	0.0115	0.6448	0.3437
NA21742	MKK	0.0091	0.6771	0.3138
NA21420	MKK	0.0178	0.585	0.3972
NA21528	MKK	0.0386	0.6051	0.3563
NA21529	MKK	0.1733	0.7254	0.1014
NA21306	MKK	0.0328	0.5643	0.4028
NA21408	MKK	0.0131	0.616	0.3709
NA21300	MKK	0.1889	0.7423	0.0688
NA21297	MKK	0.0261	0.7372	0.2367
NA21617	MKK	0.1566	0.6524	0.1909
NA21520	MKK	0.0197	0.7063	0.2739
NA21414	MKK	0.0508	0.7476	0.2015
NA21719	MKK	0.0434	0.8592	0.0973
NA21405	MKK	0.0176	0.6729	0.3094
NA21415	MKK	0.1063	0.757	0.1367
NA21774	MKK	0.0303	0.6514	0.3183
NA21320	MKK	0.0266	0.6725	0.3008
NA21632	MKK	0.038	0.5763	0.3857
NA21578	MKK	0.0683	0.6437	0.288
NA21739	MKK	0.0161	0.7623	0.2216
NA21448	MKK	0.0153	0.7514	0.2333
NA21738	MKK	0.0139	0.6534	0.3327
NA21616	MKK	0.0301	0.748	0.2219
NA21491	MKK	0.0613	0.7816	0.1571
NA21689	MKK	0.0687	0.8414	0.0899
NA21613	MKK	0.0119	0.7781	0.21
NA21611	MKK	0.0328	0.6589	0.3083
NA21678	MKK	0.2004	0.7554	0.0441
NA21519	MKK	0.0189	0.658	0.3231
NA21597	MKK	0.0132	0.7568	0.23
NA21596	MKK	0.1164	0.7216	0.1621
NA21733	MKK	0.2529	0.6942	0.0529
NA21631	MKK	0.0081	0.619	0.3729
NA21650	MKK	0.104	0.7777	0.1184
NA21436	MKK	0.0107	0.6527	0.3365
NA21510	MKK	0.1043	0.8675	0.0282
NA21434	MKK	0.0103	0.7627	0.227
NA21435	MKK	0.0439	0.7756	0.1805
NA21825	MKK	0.0405	0.8296	0.1299
NA21620	MKK	0.0135	0.7758	0.2107
NA21379	MKK	0.0073	0.6969	0.2958
NA21378	MKK	0.0218	0.6213	0.3569
NA21521	MKK	0.1068	0.7396	0.1536
NA21776	MKK	0.0223	0.8953	0.0824
NA21454	MKK	0.0357	0.6867	0.2775
NA21316	MKK	0.12	0.6664	0.2136
NA21333	MKK	0.0213	0.7201	0.2585
NA21314	MKK	0.0797	0.6134	0.307
NA21312	MKK	0.1181	0.6387	0.2433
NA21311	MKK	0.1546	0.7595	0.0859
NA21453	MKK	0.0084	0.6496	0.342
NA21476	MKK	0.0149	0.7278	0.2574
NA21475	MKK	0.0324	0.6787	0.2889
NA21359	MKK	0.0965	0.7831	0.1204
NA21318	MKK	0.1495	0.6003	0.2502
NA21457	MKK	0.1637	0.6541	0.1821
NA21717	MKK	0.0223	0.598	0.3796
NA21577	MKK	0.0233	0.8253	0.1514
NA21488	MKK	0.0122	0.6936	0.2942
NA21423	MKK	0.035	0.6519	0.3131
NA21478	MKK	0.0363	0.8503	0.1134
NA21485	MKK	0.0095	0.6211	0.3694
NA21424	MKK	0.058	0.6847	0.2573
NA21722	MKK	0.1272	0.6078	0.2649
NA21583	MKK	0.0158	0.7697	0.2145
NA21489	MKK	0.039	0.5971	0.3639
NA21440	MKK	0.017	0.6897	0.2933
NA21362	MKK	0.0724	0.7312	0.1965
NA21363	MKK	0.0112	0.6398	0.349
NA21360	MKK	0.063	0.838	0.0991
NA21388	MKK	0.0559	0.809	0.1351
NA21402	MKK	0.0098	0.7663	0.224
NA21365	MKK	0.0205	0.7366	0.2428
NA21384	MKK	0.0134	0.8789	0.1077
NA21385	MKK	0.0998	0.6042	0.296
NA21523	MKK	0.0195	0.7171	0.2634
NA21387	MKK	0.0182	0.8002	0.1816
NA21381	MKK	0.06	0.7122	0.2278
NA21382	MKK	0.0483	0.8733	0.0784
NA21447	MKK	0.0202	0.7145	0.2653
NA21686	MKK	0.0249	0.8297	0.1454
NA21307	MKK	0.0146	0.6241	0.3613
NA21301	MKK	0.066	0.6535	0.2804
NA21441	MKK	0.0648	0.5966	0.3386
NA21303	MKK	0.013	0.8474	0.1396
NA21403	MKK	0.0136	0.5628	0.4236
NA21344	MKK	0.0552	0.5643	0.3805
NA21522	MKK	0.0296	0.8151	0.1553
NA21400	MKK	0.0098	0.8297	0.1606
NA21308	MKK	0.0138	0.9412	0.0451
NA21526	MKK	0.3094	0.585	0.1056
NA21615	MKK	0.0126	0.5752	0.4121
NA21600	MKK	0.0527	0.5788	0.3685
NA21524	MKK	0.0342	0.7455	0.2203
NA21513	MKK	0.0148	0.7593	0.2259
NA21647	MKK	0.0138	0.8613	0.1249
NA21486	MKK	0.086	0.7924	0.1216
NA21614	MKK	0.0105	0.6533	0.3362
NA21493	MKK	0.1855	0.5778	0.2367
NA21599	MKK	0.0172	0.7352	0.2476
NA21716	MKK	0.012	0.7001	0.288
NA21479	MKK	0.0164	0.8877	0.0959
NA21619	MKK	0.0702	0.8013	0.1285
NA21517	MKK	0.0243	0.7961	0.1796
NA21370	MKK	0.0358	0.7254	0.2388
NA21399	MKK	0.0116	0.6138	0.3746
NA21512	MKK	0.0141	0.5541	0.4318
NA21634	MKK	0.2573	0.6695	0.0732
NA21635	MKK	0.0823	0.7252	0.1925
NA21438	MKK	0.0088	0.722	0.2693
NA21580	MKK	0.0325	0.6773	0.2902
NA21391	MKK	0.0071	0.6973	0.2956
NA21390	MKK	0.0838	0.6374	0.2788
NA20581	TSI	0.026	0.006	0.968
NA20760	TSI	0.0086	0.0053	0.9861
NA20582	TSI	0.0428	0.0223	0.9349
NA20585	TSI	0.0076	0.0028	0.9896
NA20586	TSI	0.0053	0.0039	0.9908
NA20589	TSI	0.0047	0.0042	0.9911
NA20768	TSI	0.0114	0.0107	0.9778
NA20808	TSI	0.0042	0.0176	0.9782
NA20809	TSI	0.0937	0.0054	0.9009
NA20805	TSI	0.0113	0.0056	0.9832
NA20804	TSI	0.0208	0.0063	0.9729
NA20765	TSI	0.009	0.0597	0.9313
NA20806	TSI	0.0373	0.0369	0.9258
NA20807	TSI	0.0163	0.0185	0.9652
NA20800	TSI	0.006	0.0122	0.9818
NA20801	TSI	0.008	0.1019	0.8901
NA20802	TSI	0.1575	0.0111	0.8314
NA20516	TSI	0.0483	0.0109	0.9408
NA20517	TSI	0.0045	0.0044	0.9911
NA20792	TSI	0.0357	0.013	0.9513
NA20515	TSI	0.0122	0.0045	0.9833
NA20512	TSI	0.0062	0.0032	0.9906
NA20778	TSI	0.0156	0.1094	0.875
NA20510	TSI	0.0176	0.0737	0.9087
NA20797	TSI	0.0113	0.004	0.9847
NA20798	TSI	0.0105	0.0034	0.986
NA20799	TSI	0.0126	0.0065	0.981
NA20766	TSI	0.0325	0.028	0.9395
NA20518	TSI	0.0115	0.0046	0.9839
NA20519	TSI	0.0115	0.0048	0.9838
NA20769	TSI	0.0128	0.0073	0.9799
NA20538	TSI	0.0213	0.0197	0.959
NA20539	TSI	0.0473	0.0056	0.9471
NA20588	TSI	0.0104	0.0139	0.9757
NA20534	TSI	0.02	0.0939	0.8861
NA20535	TSI	0.0191	0.0062	0.9747
NA20810	TSI	0.0241	0.0038	0.9721
NA20530	TSI	0.0085	0.0042	0.9874
NA20531	TSI	0.0087	0.0046	0.9867
NA20773	TSI	0.0053	0.0042	0.9904
NA20754	TSI	0.1639	0.0295	0.8066
NA20755	TSI	0.064	0.0053	0.9308
NA20756	TSI	0.0086	0.0443	0.947
NA20761	TSI	0.0096	0.0104	0.98
NA20752	TSI	0.0083	0.0276	0.9641
NA20753	TSI	0.0078	0.0122	0.9801
NA20826	TSI	0.1994	0.0473	0.7533
NA20772	TSI	0.0427	0.0026	0.9547
NA20774	TSI	0.0263	0.0228	0.9509
NA20775	TSI	0.0293	0.0205	0.9502
NA20758	TSI	0.0152	0.0052	0.9796
NA20759	TSI	0.1147	0.1489	0.7363
NA20770	TSI	0.0483	0.046	0.9057
NA20771	TSI	0.0415	0.0044	0.9541
NA20819	TSI	0.0434	0.0034	0.9532
NA20818	TSI	0.0315	0.0098	0.9587
NA20816	TSI	0.0081	0.0053	0.9866
NA20815	TSI	0.0427	0.0219	0.9354
NA20813	TSI	0.045	0.0063	0.9488
NA20812	TSI	0.0232	0.016	0.9608
NA20811	TSI	0.0142	0.0831	0.9027
NA20795	TSI	0.0095	0.0219	0.9686
NA20796	TSI	0.0165	0.0036	0.9798
NA20787	TSI	0.0057	0.003	0.9913
NA20786	TSI	0.0081	0.0128	0.9791
NA20785	TSI	0.0828	0.0634	0.8538
NA20790	TSI	0.0118	0.02	0.9682
NA20544	TSI	0.0061	0.0575	0.9364
NA20541	TSI	0.0158	0.021	0.9632
NA20540	TSI	0.0068	0.0035	0.9898
NA20543	TSI	0.0177	0.0043	0.978
NA20542	TSI	0.0138	0.0097	0.9765
NA20509	TSI	0.0083	0.0028	0.989
NA20508	TSI	0.0094	0.0105	0.9801
NA20529	TSI	0.011	0.0665	0.9225
NA20528	TSI	0.0521	0.0156	0.9322
NA20527	TSI	0.0087	0.005	0.9863
NA20525	TSI	0.0068	0.0049	0.9883
NA20524	TSI	0.0478	0.0108	0.9414
NA20505	TSI	0.0398	0.0106	0.9496
NA20504	TSI	0.0226	0.015	0.9624
NA20521	TSI	0.0748	0.0205	0.9047
NA20520	TSI	0.0152	0.0037	0.9811
NA19149	YRI	0.0076	0.9888	0.0035
NA19184	YRI	0.0105	0.9795	0.01
NA18488	YRI	0.0287	0.8466	0.1247
NA19181	YRI	0.0064	0.9884	0.0053
NA19182	YRI	0.02	0.9695	0.0105
NA18520	YRI	0.0211	0.9701	0.0087
NA19226	YRI	0.012	0.9794	0.0086
NA19235	YRI	0.0124	0.9833	0.0043
NA19189	YRI	0.0351	0.9004	0.0645
NA19147	YRI	0.0107	0.9558	0.0334
NA19146	YRI	0.0578	0.9077	0.0345
NA18867	YRI	0.0932	0.8858	0.021
NA18868	YRI	0.005	0.9901	0.0049
NA19185	YRI	0.0147	0.9549	0.0304
NA19197	YRI	0.0059	0.9742	0.0199
NA18924	YRI	0.009	0.9837	0.0073
NA18908	YRI	0.0082	0.9847	0.0071
NA18923	YRI	0.0069	0.9729	0.0202
NA18498	YRI	0.0121	0.9759	0.012
NA18907	YRI	0.0155	0.9782	0.0063
NA19248	YRI	0.009	0.9857	0.0054
NA19213	YRI	0.0092	0.9822	0.0085
NA19118	YRI	0.0054	0.9521	0.0425
NA18511	YRI	0.0269	0.9086	0.0645
NA18510	YRI	0.0097	0.9825	0.0078
NA19150	YRI	0.0273	0.9238	0.049
NA19225	YRI	0.009	0.9784	0.0126
NA19113	YRI	0.0525	0.9383	0.0092
NA19257	YRI	0.0072	0.9548	0.038
NA19256	YRI	0.0083	0.982	0.0097
NA18519	YRI	0.1549	0.8391	0.006
NA19117	YRI	0.014	0.9415	0.0445
NA19114	YRI	0.0051	0.9712	0.0237
NA19190	YRI	0.011	0.9793	0.0096
NA19178	YRI	0.0188	0.9762	0.005
NA19179	YRI	0.0289	0.9419	0.0292
NA19175	YRI	0.0104	0.9689	0.0207
NA19198	YRI	0.0327	0.9562	0.0111
NA19214	YRI	0.0078	0.9843	0.0079
NA18874	YRI	0.0061	0.9885	0.0054
NA18933	YRI	0.008	0.9858	0.0062
NA19107	YRI	0.012	0.9795	0.0085
NA18910	YRI	0.0038	0.9929	0.0033
NA18934	YRI	0.009	0.9413	0.0496
NA18487	YRI	0.0248	0.9529	0.0223
NA18486	YRI	0.0122	0.9364	0.0514
NA18917	YRI	0.0177	0.9705	0.0117
NA18916	YRI	0.0131	0.929	0.0578
NA18489	YRI	0.0057	0.9895	0.0048
NA18909	YRI	0.0035	0.9916	0.0049
NA19236	YRI	0.0128	0.9615	0.0257
NA19122	YRI	0.0061	0.9821	0.0118
NA19121	YRI	0.0061	0.9895	0.0045
NA19108	YRI	0.0056	0.9909	0.0035
NA18499	YRI	0.0105	0.9806	0.0089
NA19096	YRI	0.0516	0.9355	0.0129
NA19095	YRI	0.0305	0.9628	0.0067
NA19247	YRI	0.0188	0.9645	0.0167
NA19141	YRI	0.0029	0.9939	0.0032
NA18522	YRI	0.0047	0.9913	0.004
NA18523	YRI	0.0717	0.82	0.1083
NA19144	YRI	0.0068	0.9886	0.0046
NA19222	YRI	0.0119	0.9785	0.0096
NA19160	YRI	0.01	0.9858	0.0042
NA19119	YRI	0.0054	0.9882	0.0064
NA19210	YRI	0.0042	0.9885	0.0073
NA18861	YRI	0.0092	0.9786	0.0122
NA18862	YRI	0.009	0.9817	0.0093
NA19206	YRI	0.0223	0.932	0.0457
NA19209	YRI	0.0062	0.9898	0.0041
NA19130	YRI	0.0085	0.9777	0.0138
NA19131	YRI	0.0105	0.9824	0.0071
NA18517	YRI	0.0299	0.9603	0.0098
NA18516	YRI	0.0045	0.9897	0.0057
NA19152	YRI	0.034	0.9582	0.0078
NA19153	YRI	0.0032	0.993	0.0038
NA19137	YRI	0.0179	0.9718	0.0103
NA19138	YRI	0.0051	0.9916	0.0032
NA19116	YRI	0.0042	0.9883	0.0075
NA19143	YRI	0.0056	0.9894	0.005
NA19159	YRI	0.0193	0.9752	0.0056
NA19192	YRI	0.0035	0.9915	0.005
NA19193	YRI	0.0083	0.9866	0.0051
NA19099	YRI	0.0165	0.9772	0.0063
NA19239	YRI	0.0037	0.9927	0.0035
NA19238	YRI	0.0099	0.9791	0.011
NA19140	YRI	0.0317	0.9596	0.0087
NA19200	YRI	0.0049	0.9879	0.0073
NA19176	YRI	0.1908	0.7709	0.0383
NA19098	YRI	0.0238	0.9709	0.0053
NA19171	YRI	0.0066	0.9828	0.0105
NA19172	YRI	0.0035	0.9928	0.0037
NA19203	YRI	0.0123	0.9705	0.0172
NA18873	YRI	0.0388	0.9161	0.045
NA18870	YRI	0.0071	0.9475	0.0454
NA18871	YRI	0.0048	0.9867	0.0085
NA19223	YRI	0.01	0.9838	0.0061
NA18858	YRI	0.0035	0.989	0.0075
NA18859	YRI	0.0272	0.9694	0.0033
NA18913	YRI	0.0066	0.9872	0.0061
NA18912	YRI	0.0165	0.9707	0.0128
NA19101	YRI	0.0236	0.9666	0.0098
NA18852	YRI	0.0033	0.992	0.0047
NA18853	YRI	0.0073	0.9872	0.0055
NA18855	YRI	0.0327	0.959	0.0083
NA18856	YRI	0.0053	0.9834	0.0113
NA18502	YRI	0.0148	0.976	0.0092
NA19207	YRI	0.0124	0.9767	0.0109
NA19204	YRI	0.0125	0.9689	0.0186
NA18501	YRI	0.003	0.9944	0.0026
NA19127	YRI	0.0041	0.9916	0.0043
NA18507	YRI	0.0196	0.9368	0.0436
NA18504	YRI	0.0223	0.9608	0.017
NA18505	YRI	0.0076	0.9885	0.0039
NA19201	YRI	0.0027	0.9937	0.0036
NA18508	YRI	0.01	0.9793	0.0107
NA19128	YRI	0.0134	0.9795	0.0071
NA19093	YRI	0.0068	0.9871	0.006
NA19092	YRI	0.0712	0.9141	0.0148
NA19102	YRI	0.0039	0.9922	0.0039

[truncated: 3 more sheets: Supp-Table10, Supp-Table11, Supp-Table12]
